# Supplementary material for: Comparison of Current International Guidelines on Premature Ejaculation: 2024 Update
Source: Diagnostics (Basel). 2024 Aug 21;14(16):1819. doi: 10.3390/diagnostics14161819 (PMC11353472; doi:10.3390/diagnostics14161819)
Supplement: Supplementary file 1 [file diagnostics-14-01819-s001.zip]

Archive with 1 entries (1 files):
- diagnostics-3119737-supplementary.pdf
